# Supplementary material for: Errors in Estimating Lower-Limb Joint Angles and Moments during Walking Based on Pelvic Accelerations: Influence of Virtual Inertial Measurement Unit’s Frontal Plane Misalignment
Source: Sensors (Basel). 2024 Aug 6;24(16):5096. doi: 10.3390/s24165096 (PMC11359074; doi:10.3390/s24165096)
Supplement: Supplementary file 1 [file sensors-24-05096-s001.zip]

Archive with 1 entries (1 files):
- sensors-3112406-supplementary.pdf
